# Supplementary material for: Ratiometric GPCR signaling enables directional sensing in yeast
Source: PLoS Biol. 2019 Oct 17;17(10):e3000484. doi: 10.1371/journal.pbio.3000484 (PMC6818790; doi:10.1371/journal.pbio.3000484)
Supplement: S1 Data — (XLSX) [file pbio.3000484.s011.xlsx]

## Sheet: 1C, D
		Bem1 Clustering				Fig. 1A
	Time (min)	Cell 1	Cell 2	Cell 3	Cell 4	Cell 5	Cell 6	Cell 7	Cell 8	Cell 9	Cell 10
	-84										-0.0912
Birth	-82										0.0667
Committed	-80		0.0108								0.1297
Fusion	-78		0.1469								0.1075
	-76		0.0813							0.015	0.2857
	-74		0.1997							0.0235	0.1972
	-72		0.0483							0.2024	0.2421
	-70		0.1221							0.2779	0.2036
	-68		0.0639							0.2699	0.1797
	-66		0.2105							0.0658	0.1316
	-64		0.197							0.1942	0.2088
	-62		0.1085							0.1346	0.0871
	-60		0.2176	0.1263						0.1698	0.2471
	-58		0.136	0.1134						0.2488	0.1722
	-56		0.0722	0.2273						0.2519	0.2466
	-54		0.1483	0.0844		-0.0112				0.1926	0.207
	-52		0.0816	0.1854		0.1334				0.2941	0.1974
	-50		0.173	0.2274		0.2105				0.2606	0.2639
	-48		0.1974	0.3214		0.251				0.2061	0.2062
	-46	0.1592	0.0685	0.2495		0.219			0.0726	0.2413	-0.0214
	-44	0.063	0.2529	0.2298		0.3202			0.0922	0.2895	0.1441
	-42	0.1258	0.1827	0.2081		0.2445	-0.098		-0.031	0.1918	0.1432
	-40	0.1869	0.2787	0.2308		0.2031	0.0824		0.2091	0.2359	0.0265
	-38	0.2127	0.2285	0.1845		0.1305	0.226		0.216	0.2636	0.0892
	-36	0.175	0.2544	0.2185		0.2681	0.2345	0.0292	0.2971	0.2367	0.0903
	-34	0.2608	0.0943	0.2957		0.1321	0.1605	0.272	0.2842	0.1849	0.1961
	-32	0.1331	0.2313	0.3085	0.1207	0.2199	0.2745	0.252	0.2965	0.3237	0.177
	-30	0.165	0.138	0.2242	0.2959	0.0929	0.1874	0.2996	0.2692	0.2518	0.1855
	-28	0.187	0.1348	0.2633	0.2877	0.2028	0.3515	0.2688	0.2732	0.3415	0.3432
	-26	0.297	0.1828	0.335	0.3042	0.2766	0.286	0.3225	0.3385	0.1721	0.3731
	-24	0.2808	0.295	0.3267	0.2064	0.3056	0.3376	0.2649	0.3335	0.2878	0.3276
	-22	0.2356	0.2083	0.3307	0.3363	0.2834	0.3812	0.2437	0.2872	0.3767	0.3314
	-20	0.2735	0.1868	0.3811	0.3693	0.2893	0.3056	0.3258	0.3566	0.3838	0.3325
	-18	0.313	0.2956	0.293	0.3845	0.3537	0.3815	0.3637	0.3304	0.3453	0.3727
	-16	0.3353	0.3025	0.345	0.388	0.3704	0.3053	0.349	0.3696	0.3683	0.3633
	-14	0.3709	0.3639	0.3696	0.4019	0.3637	0.3176	0.3118	0.3119	0.3628	0.3543
	-12	0.4068	0.3631	0.3144	0.3249	0.3377	0.3509	0.3732	0.3586	0.3467	0.3406
	-10	0.328	0.351	0.3505	0.3703	0.3302	0.3214	0.3757	0.3289	0.3788	0.3583
	-8	0.3728	0.3131	0.381	0.3866	0.3474	0.3397	0.3923	0.3719	0.3515	0.3389
	-6	0.3452	0.3461	0.3347	0.365	0.3246	0.366	0.3718	0.3612	0.3545	0.3215
	-4	0.3341	0.3282	0.371	0.3685	0.3213	0.31	0.3747	0.3357	0.3854	0.3534
	-2	0.3228	0.3374	0.3825	0.3303	0.3047	0.3691	0.3597	0.3555	0.3803	0.4013
	0

## Sheet: 1E
	Bem1 Clustering
Cell #	Tic	Tp		Tic	Tp
1	0.1353	0.3469	avg	0.331541	0.714236
2	0.288	0.4037	std dev	0.142757	0.0662849
3	0.0987	0.357	std error	0.0215214	0.00999282
4	0.0211	0.3285
5	0.2673	0.3851
6	0.2072	0.3748
7	0.1967	0.3461
8	0.0002	0.281
9	0.1427	0.3977
10	0.1007	0.3995
11	0.1077	0.3434
12	0.1033	0.3328
13	0.2265	0.3436
14	0.1738	0.3502
15	0.2228	0.3398
16	0.2011	0.3549
17	0.2558	0.3706
18	0.1646	0.3645
19	0.1519	0.3589
20	0.2898	0.3372
21	0.1417	0.3948
22	0.1563	0.4136
23	0.1849	0.371
24	0.1528	0.4049
25	0.2396	0.3108
26	0.1292	0.3752
27	0.1794	0.3341
28	0.2383	0.3804
29	0.0929	0.3858
30	0.2269	0.3625
31	0.2257	0.4098
32	0.1869	0.3709
33	0.1469	0.3025
34	0.1134	0.3811
35	0.1356	0.2791
36	0.2959	0.3845
37	0.1435	0.3084
38	0.0824	0.3376
39	0.1404	0.337
40	0.272	0.3732
41	0.0922	0.3566
42	0.0297	0.3033
43	0.2024	0.3767
44	0.1297	0.3432

## Sheet: 1F
1F	Clustering
Time (min)	Bem1	Spa2
-84	0.0883	0.1655
-82	0.0642	0.1749
-80	0.1121	0.2046
-78	0.048	0.2677
-76	0.0831	0.1444
-74	0.2211	0.3433
-72	0.2335	0.2446
-70	0.2852	0.3473
-68	0.2718	0.4203
-66	0.3144	0.3847
-64	0.2705	0.3377
-62	0.2921	0.3059
-60	0.3482	0.4075
-58	0.1991	0.3732
-56	0.3523	0.4057
-54	0.2578	0.3625
-52	0.2413	0.3519
-50	0.2312	0.303
-48	0.2718	0.2902
-46	0.2729	0.3085
-44	0.2838	0.3202
-42	0.3236	0.3508
-40	0.3021	0.344
-38	0.3181	0.3843
-36	0.3095	0.3999
-34	0.247	0.342
-32	0.3812	0.4076
-30	0.3884	0.4442
-28	0.3644	0.447
-26	0.3941	0.4457
-24	0.4035	0.449
-22	0.3892	0.4334
-20	0.3971	0.4517
-18	0.3982	0.443
-16	0.3916	0.4578
-14	0.4081	0.4581
-12	0.3636	0.4504
-10	0.402	0.4575
-8	0.3873	0.4643
-6	0.3925	0.4583
-4	0.3698	0.4468
-2	0.4041	0.4566
0	0.408	0.4399

## Sheet: 1G
	Spa2 clustering
Time (min)	Cell 1	Cell 2	Cell 3	Cell 4	Cell 5	Cell 6	Cell 7	Cell 8	Cell 9	Birth
-88					0.2958					Committed
-86					0.3001					Fusion
-84					0.1483
-82	0.3123				0.2887	0.2021
-80	0.2705				0.3527	0.2718
-78	0.1736			0.163	0.3891	0.2914
-76	0.3205			0.1492	0.418	0.3437	0.1906
-74	0.3265			0.1264	0.3537	0.2177	0.2304
-72	0.3513			0.1595	0.4029	0.4094	0.3387
-70	0.4146			0.1951	0.4046	0.3712	0.3314
-68	0.3543	0.3473		0.2506	0.4223	0.3436	0.3812
-66	0.4045	0.34		0.2347	0.3867	0.3074	0.3289	0.3141
-64	0.3754	0.3241		0.2447	0.3678	0.3839	0.2625	0.3933
-62	0.4206	0.293		0.1256	0.4121	0.427	0.3312	0.3583
-60	0.442	0.3085		0.221	0.4243	0.4116	0.2628	0.241
-58	0.4561	0.3191	0.2433	0.3502	0.3753	0.4021	0.1561	0.3075
-56	0.3863	0.2905	0.2578	0.2592	0.3502	0.4409	0.3224	0.3733
-54	0.407	0.1792	0.2851	0.3314	0.4045	0.4374	0.4127	0.3452
-52	0.4325	0.2343	0.2575	0.3647	0.4186	0.4418	0.2336	0.3608
-50	0.4287	0.2839	0.2442	0.4346	0.4054	0.3776	0.222	0.3697	0.2616
-48	0.3653	0.2879	0.2635	0.4156	0.3899	0.3184	0.2424	0.3511	0.3002
-46	0.4075	0.2959	0.3422	0.3561	0.3783	0.4036	0.3006	0.3828	0.2255
-44	0.4385	0.3844	0.3735	0.394	0.379	0.4149	0.3667	0.3512	0.4218
-42	0.4378	0.1333	0.305	0.4229	0.3549	0.4224	0.3422	0.3749	0.4141
-40	0.4314	0.2585	0.2926	0.3971	0.3938	0.4044	0.3101	0.4359	0.3457
-38	0.4162	0.3347	0.3531	0.442	0.3719	0.378	0.3528	0.3827	0.4495
-36	0.4042	0.2919	0.374	0.4309	0.4337	0.416	0.3183	0.2437	0.45
-34	0.4424	0.3295	0.3215	0.4394	0.4518	0.3782	0.398	0.3573	0.4607
-32	0.4182	0.3771	0.2952	0.4532	0.4333	0.4356	0.3429	0.3415	0.4511
-30	0.4277	0.4034	0.3739	0.4432	0.4371	0.4286	0.3269	0.4028	0.4525
-28	0.4335	0.3952	0.4315	0.436	0.4374	0.4448	0.4063	0.4409	0.452
-26	0.4303	0.3782	0.3445	0.4541	0.4464	0.4546	0.4186	0.4541	0.4555
-24	0.4111	0.4085	0.4148	0.4437	0.4587	0.4325	0.3903	0.4553	0.4562
-22	0.4562	0.4241	0.3344	0.4614	0.4563	0.4318	0.4627	0.451	0.464
-20	0.434	0.4461	0.4462	0.4605	0.4655	0.4568	0.4569	0.4488	0.4578
-18	0.4507	0.4508	0.4098	0.4531	0.4708	0.46	0.4634	0.4633	0.4661
-16	0.4682	0.4536	0.4443	0.4548	0.4694	0.4718	0.4544	0.467	0.4701
-14	0.4621	0.4592	0.4547	0.4579	0.4713	0.4673	0.4606	0.4568	0.4605
-12	0.4709	0.4534	0.4485	0.4615	0.4673	0.4661	0.4623	0.4581	0.4719
-10	0.4649	0.4561	0.4557	0.4593	0.4646	0.4653	0.4507	0.4666	0.4705
-8	0.4736	0.4535	0.4454	0.463	0.4713	0.4693	0.4651	0.4675	0.4747
-6	0.4691	0.4584	0.4496	0.4644	0.4689	0.4705	0.4607	0.4723	0.4704
-4	0.4651	0.4588	0.4463	0.4663	0.4719	0.4705	0.4667	0.471	0.4719
-2	0.4724	0.4563	0.4436	0.4645	0.4725	0.4724	0.4644	0.4726	0.4765
0

## Sheet: 1H, I
	Birth -> Initial cluster interval (min)	Indecisive duration (min)	Committed duration (min)
Cell 1	2	20	20
Cell 2	2	36	20
Cell 3	10	18	16
Cell 4	4	28	20
Cell 5	4	26	26
Cell 6	10	38	18
Cell 7	12	26	24
Cell 8	4	62	24
Cell 9	2	68	32
Cell 10	4	24	18
Cell 11	2	10	20
Cell 12	4	12	24
Cell 13	4	24	34
Cell 14	4	18	16
Cell 15	2	18	22
Cell 16	4	40	36
Cell 17	6	22	22
Cell 18	2	24	24
Cell 19	4	66	32
Cell 20	2	24	16
Cell 21	2	62	32
Cell 22	4	38	16
Cell 23	4	28	30
Cell 24	2	22	14
Cell 25	4	32	24
Cell 26	6	48	20
Cell 27	6	58	24
Cell 28	4	20	22
Cell 29	4	6	22
Cell 30	12	36	24
Cell 31	2	18	20
Cell 32	4	42	30
Cell 33	4	12	24
Cell 34	2	8	20
Cell 35	6	56	22
Cell 36	4	16	18
Cell 37	2	38	20
Cell 38	14	70	16
Cell 39	2	24	18
Cell 40	4	34	16
Cell 41	10	34	26
Cell 42	6	44	28
Cell 43	6	16	20
Cell 44	2	44	20
Cell 45	4	18	20
Cell 46	4	36	28
Cell 47	2	54	34
Cell 48	4	80	24
Cell 49	6	38	18
Cell 50	6	22	16
Cell 51	10	24	14
Cell 52	26	52	20
Cell 53	4	58	24
Cell 54	8	28	14
Cell 55	6	12	20
Cell 56	10	22	22
Cell 57	6	56	14
Cell 58	4	8	18
Cell 59	2	54	16
Cell 60	10	56	22
Cell 61	4	28	22
Cell 62	6	50	16
Cell 63	2	24	26
Cell 64	4	96	24
Cell 65	2	24	24
Cell 66	2	40	12
Cell 67	2	52	30
Cell 68	8	58	24
Cell 69	10	46	24
Cell 70	4	26	16
Cell 71	4	16	30
Cell 72	2	50	14
Cell 73	4	60	22
Cell 74	2	60	18
Cell 75	6	14	22
Cell 76	2	64	22
Cell 77	2	52	20
Cell 78	4	64	18
Cell 79	0	18	22
Cell 80	4	52	32
Cell 81	2	32	20
Cell 82	8	38	18
Cell 83	12	26	26
Cell 84	12	58	22
Cell 85	6	52	18
Cell 86	10	74	10
Cell 87	8	78	18
Cell 88	2	34	14
Cell 89	4	60	22
Cell 90	6	80	12
Cell 91	2	52	14
Cell 92	8	84	18
Cell 93	4	78	22
Cell 94	8	32	28
Cell 95	6	36	32
Cell 96	4	20	22
Cell 97	2	68	22
Cell 98	8	52	24
Cell 99	2	40	12
Cell 100	4	46	22
Cell 101	2	50	22
Cell 102	4	52	26
Cell 103	6	44	22
Cell 104	2	50	36
Cell 105	4	60	32
Cell 106	6	30	30
Cell 107	4	40	30
Cell 108	6	48	32
Cell 109	8	44	32
Cell 110	2	60	20
Cell 111	6	38	30
Cell 112	2	14	18
Cell 113	6	38	26
Cell 114	2	26	16
Cell 115	4	50	24
Cell 116	2	50	20
Cell 117	6	24	18
Cell 118	4	54	28
Cell 119	6	32	14
Cell 120	4	38	16
Cell 121	2	34	18
Cell 122	2	24	16
Cell 123	4	112	20
Cell 124	12	68	18
Cell 125	2	22	18
Cell 126	6	54	28
Cell 127	4	26	22
Cell 128	2	66	16
Cell 129	4	92	24
Cell 130	6	34	28
Cell 131	4	22	20
Cell 132	10	40	22
Cell 133	2	14	18
Cell 134	6	84	30
Cell 135	4	36	26
Cell 136	8	38	26
Cell 137	4	50	18
Cell 138	2	36	22
Cell 139	2	50	24
Cell 140	4	20	20
Cell 141	2	20	28
Cell 142	4	20	20
Cell 143	2	22	16
Cell 144	4	84	16
Cell 145	6	56	18
Cell 146	8	46	26
Cell 147	4	42	28
Cell 148	10	52	26
Cell 149	10	86	30
Cell 150	6	42	20
Cell 151	6	82	16
Cell 152	4	70	18
Cell 153	6	28	18
Cell 154	4	24	20
Cell 155	4	92	16
Cell 156	6	30	22
Cell 157	4	84	22
Cell 158	6	38	24
Cell 159	4	56	22
Cell 160	6	74	22
Cell 161	2	20	16
Cell 162	2	12	14
Cell 163	10	56	28
Cell 164	4	38	18
Cell 165	12	38	24
Cell 166	6	68	28
Cell 167	8	34	20
Cell 168	10	96	30
Cell 169	2	36	20
Cell 170	4	44	22
Cell 171	4	24	22
Cell 172	6	20	22
Cell 173	2	78	18
Cell 174	2	20	12
Cell 175	2	36	16
Cell 176	2	30	32
Cell 177	4	22	24
Cell 178	4	16	20
Cell 179	6	50	20
Cell 180	6	52	30
Cell 181	6	18	30
Cell 182	2	78	24
Cell 183	6	16	28
Cell 184	6	60	32
Cell 185	4	34	28
Cell 186	4	38	24
Cell 187	4	12	26
Cell 188	2	60	24
Cell 189	6	20	24
Cell 190	8	28	18
Cell 191	6	36	10
Cell 192	2	62	18
Cell 193	2	74	16
Cell 194	2	38	10
Cell 195	2	94	26
Cell 196	8	56	14
Cell 197	8	56	14
Cell 198	4	70	24
Cell 199	6	64	18
Cell 200	2	30	16
Cell 201	2	38	18
Cell 202	10	78	18
Cell 203	10	50	18
Cell 204	8	24	22
Cell 205	6	64	16
Cell 206	4	38	16
Cell 207	8	40	20
Cell 208	4	38	18
Cell 209	4	40	12
Cell 210	6	112	22
Cell 211	4	18	24
Cell 212	6	94	18
Cell 213	6	24	12
Cell 214	10	28	18
Cell 215	16	40	22
Cell 216	4	54	20
Cell 217	6	56	26
Cell 218	6	24	20
Cell 219	6	20	22
Cell 220	2	28	16
Cell 221	6	40	22
Cell 222	2	56	24
Cell 223	2	22	14
Cell 224	2	24	16
Cell 225	8	94	22
Cell 226	6	92	30
Cell 227	10	60	20
Cell 228	8	68	12
Cell 229	6	58	18
Cell 230	8	12	20
Cell 231	10	50	16
Cell 232	4	70	16
Cell 233	8	76	20
Cell 234	4	34	18
Cell 235	6	66	22
Cell 236	12	112	24
Cell 237	4	96	12
Cell 238	2	78	20
Cell 239	4	78	18
Cell 240	6	44	22
Cell 241	2	18	28
Cell 242	8	120	28
Cell 243	6	74	24
Cell 244	4	24	20
Cell 245	8	44	10
Cell 246	4	26	18

## Sheet: 2B, C
1st born cells				2nd born cells
	Indecisive Duration (min)	Committed Duration (min)			Indecisive Duration (min)	Committed Duration (min)
Cell 1	36	20		Cell 1	20	20
Cell 2	38	18		Cell 2	18	16
Cell 3	26	24		Cell 3	28	20
Cell 4	62	24		Cell 4	26	26
Cell 5	68	32		Cell 5	10	20
Cell 6	24	18		Cell 6	12	24
Cell 7	24	34		Cell 7	18	16
Cell 8	66	32		Cell 8	18	22
Cell 9	62	32		Cell 9	40	36
Cell 10	38	16		Cell 10	22	22
Cell 11	28	30		Cell 11	24	24
Cell 12	58	24		Cell 12	24	16
Cell 13	56	22		Cell 13	22	14
Cell 14	70	16		Cell 14	32	24
Cell 15	34	16		Cell 15	48	20
Cell 16	36	28		Cell 16	20	22
Cell 17	54	34		Cell 17	6	22
Cell 18	80	24		Cell 18	36	24
Cell 19	38	18		Cell 19	18	20
Cell 20	24	14		Cell 20	42	30
Cell 21	52	20		Cell 21	12	24
Cell 22	58	24		Cell 22	8	20
Cell 23	54	16		Cell 23	16	18
Cell 24	56	22		Cell 24	38	20
Cell 25	50	16		Cell 25	24	18
Cell 26	24	26		Cell 26	34	26
Cell 27	96	24		Cell 27	44	28
Cell 28	24	24		Cell 28	16	20
Cell 29	40	12		Cell 29	44	20
Cell 30	58	24		Cell 30	18	20
Cell 31	50	14		Cell 31	22	16
Cell 32	60	22		Cell 32	28	14
Cell 33	60	18		Cell 33	12	20
Cell 34	64	22		Cell 34	22	22
Cell 35	52	20		Cell 35	56	14
Cell 36	64	18		Cell 36	8	18
Cell 37	18	22		Cell 37	28	22
Cell 38	52	32		Cell 38	52	30
Cell 39	32	20		Cell 39	46	24
Cell 40	38	18		Cell 40	26	16
Cell 41	58	22		Cell 41	16	30
Cell 42	52	18		Cell 42	14	22
Cell 43	78	18		Cell 43	26	26
Cell 44	60	22		Cell 44	74	10
Cell 45	80	12		Cell 45	34	14
Cell 46	52	14		Cell 46	32	28
Cell 47	84	18		Cell 47	36	32
Cell 48	78	22		Cell 48	20	22
Cell 49	68	22		Cell 49	52	24
Cell 50	50	36		Cell 50	40	12
Cell 51	38	26		Cell 51	46	22
Cell 52	112	20		Cell 52	50	22
Cell 53	68	18		Cell 53	52	26
Cell 54	26	22		Cell 54	44	22
Cell 55	66	16		Cell 55	60	32
Cell 56	92	24		Cell 56	30	30
Cell 57	40	22		Cell 57	40	30
Cell 58	36	26		Cell 58	48	32
Cell 59	50	18		Cell 59	44	32
Cell 60	36	22		Cell 60	60	20
Cell 61	50	24		Cell 61	38	30
Cell 62	84	16		Cell 62	14	18
Cell 63	82	16		Cell 63	26	16
Cell 64	70	18		Cell 64	50	24
Cell 65	24	20		Cell 65	50	20
Cell 66	92	16		Cell 66	24	18
Cell 67	84	22		Cell 67	54	28
Cell 68	38	24		Cell 68	32	14
Cell 69	74	22		Cell 69	38	16
Cell 70	78	18		Cell 70	34	18
Cell 71	50	20		Cell 71	24	16
Cell 72	78	24		Cell 72	22	18
Cell 73	94	26		Cell 73	54	28
Cell 74	56	14		Cell 74	34	28
Cell 75	56	14		Cell 75	22	20
Cell 76	64	18		Cell 76	14	18
Cell 77	40	20		Cell 77	84	30
Cell 78	40	12		Cell 78	38	26
Cell 79	112	22		Cell 79	20	20
Cell 80	94	18		Cell 80	20	28
Cell 81	54	20		Cell 81	20	20
Cell 82	56	26		Cell 82	22	16
Cell 83	20	22		Cell 83	56	18
Cell 84	92	30		Cell 84	46	26
Cell 85	60	20		Cell 85	42	28
Cell 86	70	16		Cell 86	52	26
Cell 87	112	24		Cell 87	86	30
Cell 88	96	12		Cell 88	42	20
Cell 89	78	20		Cell 89	28	18
Cell 90	120	28		Cell 90	30	22
Cell 91	74	24		Cell 91	56	22
Cell 92	24	20		Cell 92	20	16
Cell 93	26	18		Cell 93	12	14
				Cell 94	56	28
				Cell 95	38	18
				Cell 96	38	24
				Cell 97	68	28
				Cell 98	34	20
				Cell 99	96	30
				Cell 100	36	20
				Cell 101	44	22
				Cell 102	24	22
				Cell 103	20	22
				Cell 104	20	12
				Cell 105	36	16
				Cell 106	30	32
				Cell 107	22	24
				Cell 108	16	20
				Cell 109	52	30
				Cell 110	18	30
				Cell 111	16	28
				Cell 112	60	32
				Cell 113	34	28
				Cell 114	38	24
				Cell 115	12	26
				Cell 116	60	24
				Cell 117	20	24
				Cell 118	28	18
				Cell 119	36	10
				Cell 120	62	18
				Cell 121	74	16
				Cell 122	38	10
				Cell 123	70	24
				Cell 124	30	16
				Cell 125	38	18
				Cell 126	78	18
				Cell 127	50	18
				Cell 128	24	22
				Cell 129	64	16
				Cell 130	38	16
				Cell 131	38	18
				Cell 132	18	24
				Cell 133	24	12
				Cell 134	28	18
				Cell 135	40	22
				Cell 136	24	20
				Cell 137	28	16
				Cell 138	40	22
				Cell 139	56	24
				Cell 140	22	14
				Cell 141	24	16
				Cell 142	94	22
				Cell 143	68	12
				Cell 144	58	18
				Cell 145	12	20
				Cell 146	50	16
				Cell 147	76	20
				Cell 148	34	18
				Cell 149	66	22
				Cell 150	78	18
				Cell 151	44	22
				Cell 152	18	28
				Cell 153	44	10

## Sheet: 2E
		Mean Pmfalpha1-sfGFP intensity
	Time (min)	Cell 1	Cell 2	Cell 3	Cell 4	Cell 5	Cell 6	Cell 7	Cell 8	Cell 9	Cell 10	Cell 11	Cell 12	Cell 13	Cell 14
Birth	-52		0.92391
Bud emergence	-50		0.902586
	-48		0.89129						1.05397
	-46		0.895237						1.07976					1.06849
	-44		0.886211		0.835789		0.992005		1.09653					1.04895
	-42		0.862687		0.848053		0.987339		1.08688					1.05273
	-40		0.860055		0.872454		0.995834		1.06597					1.04527
	-38		0.847142	0.954795	0.895639		0.978844		1.01465					1.03997
	-36		0.839309	0.976403	0.901343		0.957362		1.02052			0.79398		1.00802
	-34		0.832298	0.96339	0.889738		0.927885		0.999775			0.803272	0.903853	0.956953
	-32	0.964942	0.831059	0.974217	0.88561	0.93653	0.924114		0.988958			0.81588	0.910396	0.940797
	-30	0.951905	0.838024	0.968644	0.888856	0.923314	0.919297		0.991208			0.832835	0.918312	0.928424
	-28	0.954478	0.846858	0.949166	0.907184	0.915254	0.928839		1.0039			0.851034	0.960864	0.917616
	-26	0.978336	0.827304	0.966974	0.883648	0.920149	0.934786		1.02499			0.867488	0.981197	0.913317
	-24	0.98961	0.835215	0.961616	0.880351	0.908597	0.946225		1.02546	0.918984		0.865147	0.991403	0.917874
	-22	0.996726	0.850936	0.951033	0.899904	0.887696	0.967916		1.01292	0.922385		0.892137	0.982061	0.923092
	-20	0.982218	0.854545	0.951605	0.914241	0.888822	0.987991	0.874526	1.01712	0.934511		0.91251	0.973543	0.930682
	-18	0.956847	0.864849	0.963681	0.923483	0.87027	1.00958	0.905275	1.01414	0.93002		0.941949	0.96912	0.914212
	-16	0.97897	0.868196	0.971731	0.956354	0.894174	1.03105	0.959522	1.01973	0.944127		0.950151	0.991914	0.929723
	-14	0.968999	0.878108	0.982549	0.971043	0.929025	1.02105	0.99241	1.01668	0.962695		0.970895	1.0095	0.922625	0.9414
	-12	0.982272	0.890012	0.992344	0.966966	0.962685	1.01078	0.991713	0.984782	0.955133		0.964256	1.0341	0.923697	0.959414
	-10	0.996597	0.908073	1.00077	0.967248	0.948604	1.0045	0.960337	0.98621	0.942742		0.9716	1.03372	0.932231	0.992204
	-8	1.0083	0.948219	0.99118	0.973398	0.95748	0.988654	0.956209	0.982611	0.956091		0.960984	1.04167	0.925448	0.997902
	-6	1.01676	0.963379	1.00418	0.951378	0.961412	1.01131	0.956378	0.984352	0.97951	0.938907	0.987283	1.00756	0.92135	1.00846
	-4	1.02806	0.974167	1.00209	0.947481	0.995366	1.00261	0.954428	1.01277	0.981086	0.954379	1.01204	0.999346	0.958405	1.03442
	-2	1.02567	0.989458	0.98906	0.97052	1.01302	0.974899	0.971449	1.00097	1.00622	0.982435	1.00321	1.00538	0.976166	0.990741
	0	1	1	1	1	1	1	1	1	1	1	1	1	1	1
	2	0.992223	1.01813	1.00889	0.980018	1.00129	0.99588	1.05928	1.02626	0.999293	0.994692	1.0108	0.990082	1.01448	1.02757
	4	0.980334	1.03206	0.993554	0.977834	1.01016	0.984325	1.0611	1.05016	0.976021	0.983692	0.995557	0.956768	1.03322	1.02819
	6	0.986883	1.02539	1.00915	1.00829	1.02677	1.0087	1.06049	1.0625	0.981358	0.984508	1.01284	0.931855	1.02675	1.03375
	8	1.00245	1.02793	1.013	1.02533	1.04994	1.03329	1.07907	1.06914	1.00319	0.994174	1.02842	0.944926	1.03622	1.07658
	10	1.00104	1.03527	1.02018	1.03989	1.0388	1.03837	1.04806	1.04432	0.984966	0.996439	1.06186	0.960628	1.04548	1.08378
	12	1.00563	1.04753	1.01895	1.03421	1.03064	1.02395	1.0123	1.03229	0.971014	0.987877	1.08114	0.95911	1.04457	1.07073
	14	1.00732	1.04614	1.03255	1.02595	1.03614	0.978611	1.00934	1.00826	0.967789	0.969621	1.05275	0.945476	1.06318	1.00229
	16	0.990089	1.02406	1.03104	1.01497	1.04619	0.975806	0.988232	1.00324	0.95425	0.996093	1.04271	0.93493	1.05632	0.989096
	18	0.991345	1.05502	1.00882	1.00459	1.07137	0.97512	0.974852	1.00219	0.945165	1.00904	1.04865	0.925325	1.06424	0.993784
	20	0.993276	1.06044	1.00335	1.02019	1.07879	0.982125	0.956328	0.98264	0.949221	1.01363	1.0505	0.920065	1.06153	0.985729
	22	0.983473	1.04095	1.01992	1.02568	1.10047	0.958304	0.938581	1.00155	0.964793	0.972462	1.04698	0.91826	1.02175	0.977311
	24	0.959224	1.00569	0.99817	0.996831	1.05632	0.91591	0.952857	1.01012	0.974688	0.96846	1.05598	0.910906	1.02728	0.941723
	26	0.933509	0.985933	0.974377	0.995418	1.02232	0.941279	0.950091	0.964958	0.958697	0.970716	1.03626	0.935479	1.03467	0.887293
	28	0.940314	0.974244	0.962677	0.973124	1.03307	0.916352	0.937765	0.913993	0.932928	0.962067	1.00081	0.912476	1.02433	0.867272
	30	0.94238	0.975729	0.91188	0.954513	1.0326	0.904378	0.912229	0.905837	0.937611	0.948774	0.980427	0.902964	0.983997	0.878681
	32	0.916307	0.977799	0.933525	0.946333	1.02363	0.870607	0.903664	0.906111	0.953543	0.920488	0.96193	0.892705	0.964712	0.914787
	34	0.885057	0.966064	0.921103	0.926283	1.02537	0.846891	0.91389	0.901886	0.934555	0.898536	0.967114	0.852601	0.950121	0.949338
	36	0.857397	0.945441	0.895114	0.906173	0.986898	0.842596	0.901644	0.905035	0.926501	0.88841	0.969891	0.876428	0.949879	0.949105
	38	0.866174	0.917392	0.847169	0.892915	0.991809	0.841456	0.861017	0.892057	0.896278	0.887297	0.925074	0.894027	0.957848	0.891049
	40	0.868645	0.904587	0.816705	0.885104	0.979213	0.845599	0.838813	0.886658	0.867756	0.902155	0.889606	0.883847	0.93853	0.884858
	42	0.856689	0.88608	0.804808	0.898645	0.951802	0.819194	0.832297	0.892966	0.878204	0.901761	0.884611	0.845731	0.941789	0.876143
	44	0.820712	0.863779	0.813346	0.908683	0.915026	0.807848	0.828974	0.879157	0.858693	0.873043	0.853681	0.837579	0.962099	0.880132
	46	0.817735	0.845796	0.80918	0.918609	0.88489	0.801133	0.81074	0.86166	0.865562	0.848855	0.842295	0.840942	0.978505	0.886438
	48	0.816965	0.827727	0.801336	0.929692	0.865588	0.798073	0.779593	0.859186	0.857721	0.841292	0.84721	0.862231	0.951508	0.837991
	50	0.824918	0.8374	0.770186	0.900409	0.880843	0.789089	0.799688	0.843958	0.831688	0.858252	0.857135	0.884396	0.905541	0.813826
	52	0.854663	0.825434	0.805258	0.871418	0.891759	0.781711	0.813207	0.826373	0.801281	0.841906	0.853725	0.885836	0.894257	0.826426
	54	0.859463	0.816916	0.821133	0.883263	0.886782	0.760823	0.805139	0.830275	0.780409	0.835994	0.858305	0.889957	0.902049	0.815108
	56	0.857418	0.816823	0.820345	0.876111	0.866273	0.739946	0.785193	0.869572	0.766045	0.839535	0.888007	0.946994	0.916761	0.831917
	58	0.888655	0.821794	0.828264	0.90142	0.91558	0.769248	0.794176	0.863978	0.765699	0.84969	0.888472	1.00598	0.950194	0.857468
	60	0.903986	0.827858	0.840695	0.921933	0.941931	0.79379	0.804085	0.884819	0.781896	0.850861	0.867357	0.978096	0.968818	0.832487
	62	0.912776	0.846665	0.855895	0.922404	0.946091	0.803635	0.830556	0.907793	0.786807	0.825656	0.847559	0.957383	1.00898	0.812194
	64	0.91439	0.837023	0.882325	0.940107	0.969179	0.848601	0.836654	0.905494	0.803909	0.819984	0.856066	0.941956	1.01973	0.816312
	66	0.919156	0.833045	0.928271	0.963943	0.986637	0.865405	0.833978	0.924351	0.813451	0.836579	0.87689	0.945672	1.00898	0.805266
	68	0.913364	0.885626	0.94895	1.00465	1.00733	0.87397	0.844613	0.934747	0.837416	0.836147	0.907653	0.958849	1.0082	0.82328
	70	0.960844	0.929643	0.969451	1.04962	1.04812	0.915131	0.866369	0.914512	0.839558	0.831463	0.913324	1.00513	1.00352	0.860836
	72	0.999149	0.957584	0.961767	1.05121	1.09344	0.937055	0.874486	0.933348	0.82476	0.850535	0.937965	1.03921	1.00863	0.872944
	74	1.01087	0.961816	0.954795	1.05201	1.1077	0.92316	0.879749	0.959364	0.814872	0.846408	0.943883	1.07412	1.04938	0.858751
	76	1.05082	0.975245	0.953735	1.0994	1.14557	0.978227	0.860161	0.965711	0.835671	0.867534	0.934424	1.0587	1.066	0.869979
	78	1.06836	1.01106	0.934951	1.13799	1.16133	0.991272	0.858152	0.991413	0.857751	0.878591	0.965732	1.06548	1.02921	0.904582
	80	1.07035	1.05087	0.90049	1.15693	1.14913	0.967998	0.853098	0.99866	0.899326	0.889399	0.993107	1.06702	1.03802	0.89979
	82	1.07668	1.04562	0.908352	1.15445	1.14952	0.975213	0.876755	0.962669	0.925632	0.912012	0.9866	1.05705	1.04567	0.877399
	84	1.0695	1.04733	0.920184	1.15834	1.14802	0.979798	0.883539	0.968664	0.946726	0.927907	0.98596	1.03928	1.07061	0.862454
	86	1.0524	1.04963	0.930579	1.12114	1.11434	0.982742	0.887329	0.960254	0.92416	0.933493	1.01587	1.08103	1.0996	0.869836
	88	1.07824	1.05121	0.926911	1.16594	1.16319	0.993949	0.923401	0.956439	0.923917	0.918817	1.01144	1.11231	1.09414	0.855137
	90	1.11642	1.06315	0.89714	1.18136	1.17577	1.01229	0.930593	0.963999	0.927326	0.892115	1.00779	1.09369	1.10332	0.882035
	92	1.13336	1.07548	0.85537	1.19917	1.18317	1.01936	0.918586	0.987305	0.911276	0.866603	0.978864	1.14046	1.10632	0.912546
	94	1.15419		0.87177	1.21612	1.18186	1.01777	0.925609	0.99153	0.904186	0.886634	0.960868	1.09196	1.09612	0.931052
	96	1.16828		0.884596	1.22143	1.17762	1.00762	0.924366	0.978004	0.929601	0.932274	0.96193	1.06468	1.10057	0.897368
	98	1.15676		0.854882	1.21798	1.15326	0.992773	0.880823		0.94247	0.973288	0.960526	1.09103	1.1075	0.86779
	100	1.16534		0.835188	1.18077	1.17298	0.985756	0.901654		0.934357	0.9754	0.95644	1.09199		0.88311
	102	1.15637		0.816095		1.17024		0.927231		0.941454	1.00286	0.96915	1.08263		0.882489
	104	1.15182		0.823976		1.13056		0.932632		0.90741	0.979373	0.972371	1.08199		0.851939
	106	1.15563		0.816029		1.10178		0.939138		0.910282	0.975208	0.961174	1.07415		0.869953
	108	1.13585				1.07365		0.912398		0.920832	0.966972	0.944567	1.0952		0.873967
	110	1.14214				1.05642		0.905773		0.922908	0.979652		1.06503		0.857676
	112	1.15738				1.03381		0.923629		0.924992	0.966636				0.855746
	114							0.906668		0.918042	0.955531				0.787718
	116							0.895089		0.912255	0.964889				0.785011
	118							0.90442		0.896595	0.95437				0.821324
	120							0.888712		0.873477	0.955185				0.833705
	122							0.875322			0.915564				0.824199
	124							0.850671			0.919288				0.801044
	126										0.940414				0.806185
	128										0.940692				0.774936
	130										0.936363				0.723238
	132										0.928425
	134										0.919105
	136										0.920094
	138										0.91134

## Sheet: 2F
Birth	pTEF1-GFP fluorescence
Bud emergence	Time (min)	Cell 1	Cell 2	Cell 3	Cell 4	Cell 5	Cell 6	Cell 7	Cell 8	Cell 9
	0	1	1	1	1	1	1	1	1	1
	2	1.0171	1.0234	1.01161	1.01145	0.992027	0.9999	1.0175	1.00923	0.995235
	4	1.03357	1.04593	1.00915	1.01392	0.994622	1.01374	1.03566	1.02653	0.986061
	6	1.06108	1.0574	1.01132	1.00562	1.00501	1.02985	1.0466	1.04294	0.977016
	8	1.06766	1.03662	1.01929	0.999031	1.01504	1.04043	1.05687	1.04757	0.987362
	10	1.06399	1.02651	1.02718	0.996562	1.02277	1.05258	1.07028	1.0574	0.97126
	12	1.04184	1.01227	1.04247	1.00159	1.01428	1.05699	1.08043	1.06118	0.956039
	14	1.05115	1.00548	1.05512	1.0119	1.01602	1.07058	1.08673	1.04856	0.973062
	16	1.05534	1.00388	1.05668	1.04118	1.02191	1.07058	1.08715	1.03907	0.99478
	18	1.04878	1.00139	1.05995	1.06026	1.014	1.06674	1.10404	1.06036	1.00317
	20	1.04127	1.00745	1.05079	1.07504	1.01608	1.05488	1.12359	1.09282	1.00562
	22	1.04715	1.00165	1.0472	1.06058	1.03591	1.07708	1.14422	1.10113	1.01028
	24	1.0717	0.995888	1.03992	1.04842	1.05327	1.09979	1.14885	1.09695	1.00422
	26	1.08734	0.998714	1.03436	1.04705	1.06524	1.09582	1.13969	1.09856	0.997042
	28	1.07783	0.988921	1.0254	1.03936	1.06282	1.08617	1.13001	1.09015	0.99943
	30	1.07262	0.978087	1.02579	1.05229	1.06451	1.08646	1.1264	1.07992	1.00302
	32	1.07041	0.972598	1.04075	1.0555	1.07021	1.08619	1.1195	1.08452	0.995372
	34	1.06742	0.964359	1.05975	1.05562	1.07541	1.07659	1.12512	1.08604	0.995416
	36	1.07197	0.965788	1.0509	1.05101	1.09234	1.06612	1.11912	1.07519	0.988857
	38	1.06943	0.958593	1.03871	1.04775	1.11272	1.05617	1.11593	1.0848	0.975575
	40	1.06156	0.947912	1.01864	1.05233	1.11663	1.05406	1.11234	1.08766	0.959271
	42	1.06472	0.949429	0.999852	1.05899	1.11732	1.05635	1.11146	1.06553	0.944538
	44	1.06209	0.946026	0.99218	1.05977	1.12273	1.04393	1.10718	1.04849	0.946895
	46	1.05455	0.9376	0.980307	1.0564	1.12847	1.03859	1.09981	1.03506	0.936574
	48	1.03725	0.923722	0.969069	1.04438	1.13205	1.03989	1.08561	1.02524	0.933428
	50	1.02985	0.92117	0.966903	1.04598	1.1221	1.02209	1.06331	1.01012	0.929555
	52	1.02032	0.907405	0.94056	1.0292	1.12595	1.00761	1.04354	0.997062	0.926559
	54	1.01542	0.8971	0.920932	0.989775	1.11931	1.0014	1.02658	0.983893	0.911837
	56	1.01539	0.893546	0.921065	0.986229	1.10032	1.00393	1.02533	0.968913	0.908318
	58	1.01469	0.893957	0.916528	0.976274	1.08306	1.01033	1.0199	0.951748	0.912013
	60	1.0206	0.893918	0.897226	0.952071	1.06678	0.992195	1.02257	0.95747	0.892254
	62	1.00732	0.894574	0.908555	0.930363	1.06607	0.956003	1.04886	0.960049	0.874421
	64	0.995046	0.905689	0.913162	0.924302	1.078	0.975639	1.0548	0.975945	0.877108
	66	0.987643	0.906312	0.916886	0.915996	1.08722	1.00004	1.04891	0.964123	0.889248
	68	0.968559	0.899097	0.931681	0.905442	1.08644	1.00438	1.04071	0.955318	0.894377
	70	0.95216	0.910062	0.927219	0.904572	1.07777	1.00185	1.04224	0.962678	0.894667
	72	0.933233	0.923708	0.918324	0.920351	1.0846	1.00566	1.04602	0.955562	0.908466
	74	0.920947	0.922912	0.92433	0.920881	1.09223	0.996468	1.03968	0.933368	0.918103
	76	0.912927	0.923033	0.942389	0.908731	1.10108	0.987095	1.04889	0.931507	0.902609
	78	0.908976	0.926414	0.959131	0.891908	1.11302	0.991659	1.05995	0.914532	0.894963
	80	0.923286	0.922889	0.952977	0.879628	1.10796	0.99503	1.0529	0.89985	0.901267
	82	0.944332	0.925229	0.964858	0.876171	1.10209	1.00711	1.0503	0.911162	0.904312
	84	0.947116	0.930754	0.962903	0.882006	1.0914	1.02294	1.04365	0.916994	0.918716
	86	0.956687	0.915965	0.966577	0.873355	1.08483	1.03022	1.05281	0.920148	0.93541
	88	0.945811	0.925092	0.972655	0.880542	1.09724	1.04428	1.06274	0.935431	0.934142
	90	0.935993	0.941369	0.962885	0.892485	1.10635	1.03639	1.06696	0.944189	0.957923
	92	0.952181	0.949684	0.957763	0.895216	1.11902	1.03158	1.07983	0.951185	0.943941
	94	0.965696	0.967087	0.970964	0.900985	1.10568	1.01722	1.0854	0.94694	0.947394
	96	0.959198	0.98012	0.993146	0.916667	1.10414	1.02006	1.06764	0.938345	0.965742
	98	0.96765	0.980052	0.98488	0.915115	1.11751	1.01302	1.05768	0.948097	0.976101
	100	0.9639	0.987616	0.97515	0.903948	1.10552	0.99116	1.06322	0.959526	0.982252
	102	0.944785		0.986802	0.905238	1.09584	0.976581	1.07893	0.959453	0.988183
	104	0.943725		0.992321	0.905033	1.11083	0.972239	1.07893	0.945088	1.00668
	106	0.943936		0.98829	0.906309	1.1219	0.964959	1.07423	0.951138	1.00713
	108	0.937824		0.992534	0.902404	1.12514	0.974084	1.08581	0.955879	1.01562
	110	0.940752		0.99988	0.9008	1.11788	0.972941	1.09419	0.954008	1.01536
	112	0.950282		1.00948	0.90233	1.10248	0.962322	1.07508	0.948259	0.988696
	114	0.965292			0.918688	1.09672	0.959221	1.05493	0.945119	0.979237
	116	0.970861				1.10996	0.937362	1.0419	0.948575
	118	0.972309				1.11562	0.928591	1.04352	0.967538
	120	0.972332				1.10336	0.941929
	122	0.962995				1.08653	0.941662

## Sheet: 3C
MAPK Coefficient of Variation
	Time	Cell 1	Cell 2	Cell 3	Cell 4	Cell 5	Cell 6	Cell 7	Cell 8	Cell 9	Cell 10
	-60	0.0651	0.1145	0.0869	0.114		0.1669	0.0818	0.1065	0.1524	0.0847
	-58	0.0597	0.1039	0.0764	0.1218		0.147	0.0815	0.108	0.1394	0.0843
	-56	0.0612	0.0976	0.0824	0.1262		0.1282	0.076	0.1122	0.1355	0.0791
	-54	0.0634	0.1099	0.0693	0.13		0.1238	0.0687	0.1297	0.1418	0.0888
	-52	0.0581	0.1077	0.076	0.1328		0.1258	0.0798	0.1204	0.1505	0.0885
	-50	0.0537	0.0968	0.0739	0.1339	0.1384	0.1132	0.0928	0.1105	0.1358	0.0879
	-48	0.0622	0.1178	0.0863	0.1333	0.1282	0.1141	0.0959	0.0975	0.1618	0.0866
	-46	0.0632	0.127	0.0843	0.1268	0.1035	0.0953	0.1013	0.101	0.1366	0.0883
	-44	0.0561	0.1193	0.0969	0.1258	0.0976	0.0905	0.085	0.1058	0.1241	0.0887
	-42	0.061	0.1056	0.0934	0.1206	0.1044	0.1012	0.067	0.0942	0.1242	0.0784
	-40	0.0716	0.106	0.0738	0.121	0.1055	0.0952	0.0723	0.0897	0.1198	0.0853
	-38	0.069	0.1186	0.0846	0.1046	0.102	0.1063	0.0717	0.0972	0.1334	0.0833
	-36	0.069	0.0932	0.083	0.1031	0.0891	0.0945	0.0709	0.0883	0.1331	0.0849
	-34	0.0661	0.1019	0.092	0.0918	0.0901	0.1059	0.0663	0.0846	0.1327	0.0836
	-32	0.064	0.0967	0.09	0.0903	0.0793	0.1148	0.065	0.0766	0.1155	0.0798
	-30	0.0564	0.0876	0.0762	0.0901	0.0751	0.0976	0.0792	0.0814	0.1217	0.0657
	-28	0.066	0.0826	0.0751	0.0841	0.0879	0.1053	0.0577	0.0752	0.1193	0.0668
	-26	0.0671	0.0844	0.0835	0.0842	0.0984	0.0824	0.0556	0.0743	0.1205	0.0609
	-24	0.056	0.0772	0.0836	0.0884	0.0978	0.0762	0.0664	0.0755	0.1102	0.0615
	-22	0.0519	0.0842	0.077	0.0846	0.0953	0.0744	0.0545	0.0732	0.1038	0.0568
	-20	0.0539	0.0801	0.0662	0.0878	0.0815	0.0628	0.0502	0.0796	0.0919	0.0481
	-18	0.0495	0.0839	0.0737	0.0868	0.0757	0.07	0.0482	0.0719	0.0901	0.0464
	-16	0.05	0.0763	0.0662	0.0935	0.0755	0.0769	0.0524	0.0739	0.0942	0.0498
	-14	0.0462	0.0746	0.0603	0.09	0.0793	0.0769	0.0501	0.0717	0.0845	0.0539
	-12	0.0444	0.0745	0.0627	0.0944	0.0768	0.0779	0.0508	0.07	0.089	0.0493
	-10	0.0474	0.0795	0.0642	0.0888	0.0798	0.0764	0.0503	0.0773	0.0879	0.051
	-8	0.0447	0.0824	0.0662	0.0853	0.0778	0.0761	0.0519	0.0645	0.0858	0.0472
	-6	0.047	0.0814	0.0698	0.0869	0.07	0.0762	0.0534	0.0743	0.0938	0.0494
	-4	0.0463	0.0794	0.0648	0.0918	0.0733	0.0752	0.0486	0.0769	0.0875	0.0481
	-2	0.0469	0.0822	0.0671	0.081	0.0782	0.0782	0.054	0.0692	0.0883	0.0453
	0	0.0344	0.0586	0.0548	0.0602	0.0454	0.0367	0.0378	0.0326	0.0404	0.0274
MAPK Activity
	Time	Cell 1	Cell 2	Cell 3	Cell 4	Cell 5	Cell 6	Cell 7	Cell 8	Cell 9	Cell 10
	-60	0.61194	0.607056	0.704918	0.592593		-0.134271	0.485185	0.460983	0.274066	0.130243
	-58	0.727079	0.73601	0.861401	0.496296		0.120205	0.490741	0.439306	0.421291	0.139073
	-56	0.695096	0.812652	0.771982	0.441975		0.360614	0.592593	0.378613	0.465459	0.253863
	-54	0.648188	0.663017	0.967213	0.395062		0.41688	0.727778	0.125723	0.394111	0.0397351
	-52	0.761194	0.689781	0.867362	0.360494		0.391304	0.522222	0.260116	0.295583	0.0463576
	-50	0.855011	0.822384	0.898659	0.346914	0.230179	0.55243	0.281481	0.403179	0.462061	0.0596026
	-48	0.673774	0.56691	0.71386	0.354321	0.360614	0.540921	0.224074	0.59104	0.16761	0.0883002
	-46	0.652452	0.454988	0.743666	0.434568	0.676471	0.78133	0.124074	0.540462	0.453001	0.0507726
	-44	0.803838	0.548662	0.555887	0.446914	0.751918	0.842711	0.425926	0.471098	0.594564	0.0419426
	-42	0.69936	0.715328	0.608048	0.511111	0.664962	0.705882	0.759259	0.638728	0.593431	0.269316
	-40	0.473348	0.710462	0.900149	0.506173	0.650895	0.782609	0.661111	0.703757	0.643262	0.116998
	-38	0.528785	0.557178	0.739195	0.708642	0.695652	0.640665	0.672222	0.595376	0.489241	0.161148
	-36	0.528785	0.86618	0.76304	0.72716	0.860614	0.79156	0.687037	0.723988	0.492639	0.125828
	-34	0.590618	0.760341	0.628912	0.866667	0.847826	0.64578	0.772222	0.777457	0.497169	0.154525
	-32	0.635394	0.823601	0.658718	0.885185	0.985934	0.531969	0.796296	0.893064	0.691959	0.238411
	-30	0.797441	0.934307	0.864382	0.887654	1.03964	0.751918	0.533333	0.823699	0.621744	0.549669
	-28	0.592751	0.995134	0.880775	0.961728	0.875959	0.653453	0.931481	0.913295	0.648924	0.525386
	-26	0.569296	0.973236	0.755589	0.960494	0.741688	0.946292	0.97037	0.926301	0.635334	0.655629
	-24	0.80597	1.06083	0.754098	0.908642	0.749361	1.02558	0.77037	0.90896	0.751982	0.642384
	-22	0.89339	0.975669	0.852459	0.955556	0.78133	1.04859	0.990741	0.942197	0.824462	0.746137
	-20	0.850746	1.02555	1.01341	0.916049	0.957801	1.19693	1.07037	0.849711	0.95923	0.93819
	-18	0.944563	0.979319	0.901639	0.928395	1.03197	1.10486	1.10741	0.960983	0.979615	0.975717
	-16	0.933902	1.07178	1.01341	0.845679	1.03453	1.01662	1.02963	0.932081	0.933182	0.900662
	-14	1.01493	1.09246	1.10134	0.888889	0.985934	1.01662	1.07222	0.963873	1.04304	0.810155
	-12	1.0533	1.09367	1.06557	0.834568	1.0179	1.00384	1.05926	0.988439	0.992072	0.9117
	-10	0.989339	1.03285	1.04322	0.903704	0.97954	1.02302	1.06852	0.882948	1.00453	0.874172
	-8	1.04691	0.997567	1.01341	0.946914	1.00512	1.02685	1.03889	1.06792	1.02831	0.958057
	-6	0.997868	1.00973	0.959762	0.92716	1.10486	1.02558	1.01111	0.926301	0.937712	0.909492
	-4	1.01279	1.03406	1.03428	0.866667	1.06266	1.03836	1.1	0.888728	1.00906	0.93819
	-2	1	1	1	1	1	1	1	1	1	1

## Sheet: 3D-F
MAPK Activity
Fig. 3D examples	Time	Cell 1	Cell 2	Cell 3	Cell 4	Cell 5	Cell 6	Cell 7	Cell 8	Cell 9	Cell 10	Cell 11	Cell 12	Cell 13	Cell 14	Cell 15	Cell 16	Cell 17	Cell 18	Cell 19	Cell 20	Cell 21	Cell 22	Cell 23	Cell 24	Cell 25	Cell 26	Cell 27	Cell 28	Cell 29	Cell 30	Cell 31	Cell 32	Cell 33	Cell 34	Cell 35	Cell 36	Cell 37	Cell 38	Cell 39	Cell 40	Cell 41
	-60	0.787832	0.61194	0.860606	0.336016	0.238683		0.358466	0.825397	0.725275	0.607056	0.704918	0.592593	0.55	0.534539	0.771171	0.661888	0.625	0.490566				0.388521		-0.134271	0.50297	0.360632	0.485185	0.896		0.382609	0.560484	0.186957	0.353618		0.460983	0.445122	0.274066	0.664025	0.719658	-0.0604915	0.130243
	-58	0.653666	0.727079	0.90101	0.470825	0.213992		0.334656	0.725397	0.693878	0.73601	0.861401	0.496296	0.393902	0.417763	0.6	0.608124	0.583333	0.890223			0.370253	0.512141		0.120205	0.368317	0.668103	0.490741	0.7936		0.217391	0.731855	0.107246	0.445724		0.439306	0.559451	0.421291	0.667195	0.65641	0.0510397	0.139073
	-56	0.555382	0.695096	0.927273	0.619718	0.323045		0.665344	0.8	0.764521	0.812652	0.771982	0.441975	0.579268	0.263158	0.704505	0.425329	0.644737	0.941681			0.662975	0.5883		0.360614	0.362376	0.936782	0.592593	0.928		0.46087	0.788306	0.398551	0.411184		0.378613	0.464939	0.465459	0.621236	0.764103	0	0.253863
	-54	0.569423	0.648188	0.892929	0.545272	0.561728		0.832011	0.777778	0.659341	0.663017	0.967213	0.395062	0.620732	0.0592105	0.83964	0.632019	0.754386	1.09949	0.510013		0.625	0.698675		0.41688	0.330693	0.837644	0.727778	0.8816		0.542029	0.90121	0.394203	0.597039		0.125723	0.370427	0.394111	0.662441	0.712821	0.308129	0.0397351
	-52	0.691108	0.761194	0.79596	0.444668	0.720165	0.412668	0.902116	0.873016	0.819466	0.689781	0.867362	0.360494	0.668293	-0.409539	0.996396	0.92951	0.835526	1.15437	0.706275		0.791139	0.772627		0.391304	0.384158	0.829023	0.522222	0.8304		0.324638	0.798387	0.327536	0.498355		0.260116	0.114329	0.295583	0.763867	0.748718	0.42344	0.0463576
	-50	0.772231	0.855011	0.856566	0.593561	0.376543	0.635317	0.895503	0.988889	0.814757	0.822384	0.898659	0.346914	0.546341	-0.180921	0.866667	0.833931	0.796053	1.09949	0.64219		0.636076	0.679912	0.230179	0.55243	0.467327	0.53592	0.281481	1.008		0.0985507	0.854839	0.352174	0.700658		0.403179	0.152439	0.462061	0.919176	0.798291	0.378072	0.0596026
	-48	0.74571	0.673774	0.759596	0.442656	0.228395	0.47025	0.981481	0.842857	0.941915	0.56691	0.71386	0.354321	0.721951	-0.113487	0.861261	0.988053	0.885965	1.09949	0.795728		0.648734	0.704194	0.360614	0.540921	0.344554	0.452586	0.224074	1.0688		-0.0782609	0.889113	0.55942	0.615132	0.260194	0.59104	0.467988	0.16761	0.88748	0.735043	0.334594	0.0883002
	-46	0.881435	0.652452	0.882828	0.440644	0.345679	0.527831	0.935185	0.753968	0.770801	0.454988	0.743666	0.434568	0.77439	0.00328947	0.609009	0.798088	0.807018	1.07547	0.744993		0.775316	0.720751	0.676471	0.78133	0.659406	0.683908	0.124074	1.0032	0.455426	0.0724638	1.03831	0.414493	0.728618	0.495146	0.540462	0.503049	0.453001	0.748019	0.721368	0.287335	0.0507726
	-44	0.872075	0.803838	0.935354	0.227364	0.320988	0.68714	0.80291	0.977778	0.729984	0.548662	0.555887	0.446914	0.881707	0.03125	0.52973	0.682198	0.776316	0.941681	0.634179		0.813291	0.626932	0.751918	0.842711	0.532673	0.912356	0.425926	1.072	0.841085	-0.115942	1.02621	0.375362	0.796053	0.363107	0.471098	0.303354	0.594564	0.557845	0.495726	0.145558	0.0419426
	-42	0.836193	0.69936	0.860606	0.299799	0.380658	0.71785	0.828042	0.949206	0.618524	0.715328	0.608048	0.511111	0.691463	0.0296053	0.58018	0.525687	0.971491	1.02916	0.607477	0.159527	0.80538	0.630243	0.664962	0.705882	0.714851	1.06178	0.759259	0.9872	0.912791	0.249275	0.899194	0.301449	0.824013	0.12233	0.638728	0.547256	0.593431	0.676704	0.581197	0.323251	0.269316
	-40	0.945398	0.473348	0.969697	0.643863	0.606996	0.692898	0.76455	1.07619	0.817896	0.710462	0.900149	0.506173	0.790244	0.378289	0.504505	0.473118	0.710526	1	0.563418	0.875923	0.767405	0.753863	0.650895	0.782609	0.863366	0.889368	0.661111	1.0304	0.773256	0.234783	0.917339	0.362319	0.935855	0.306796	0.703757	0.79878	0.643262	0.820919	0.728205	0.404537	0.116998
	-38	0.884555	0.528785	0.878788	0.722334	0.831276	0.725528	0.843915	1.09048	0.897959	0.557178	0.739195	0.708642	0.817073	0.361842	0.578378	0.782557	0.752193	0.933105	0.555407	0.875923	0.843354	0.710817	0.695652	0.640665	0.760396	0.926724	0.672222	0.952	0.734496	0.104348	1.09879	0.510145	0.90625	0.467961	0.595376	0.830793	0.489241	0.882726	0.74359	0.396975	0.161148
	-36	0.864275	0.528785	0.921212	0.702213	0.726337	0.677543	0.898148	1.03333	0.805338	0.86618	0.76304	0.72716	0.690244	0.261513	0.536937	0.758662	0.826754	0.984563	0.448598	0.939439	0.924051	0.937086	0.860614	0.79156	0.766337	0.974138	0.687037	0.9712	0.620155	0.382609	1.04234	0.469565	0.814145	0.267961	0.723988	0.795732	0.492639	0.954041	0.635897	0.559546	0.125828
	-34	0.840874	0.590618	0.919192	0.768612	0.740741	0.68906	1.03571	0.82381	0.934066	0.760341	0.628912	0.866667	0.741463	0.391447	0.713514	0.823178	0.975877	1.13036	0.516689	0.998523	0.803797	0.874172	0.847826	0.64578	0.782178	0.906609	0.772222	0.9488	0.852713	0.423188	0.72379	0.569565	0.774671	0.264078	0.777457	0.64939	0.497169	0.974643	0.818803	0.463138	0.154525
	-32	0.889236	0.635394	0.961616	0.613682	0.63786	0.712092	0.969577	0.980952	0.915228	0.823601	0.658718	0.885185	0.954878	0.371711	0.738739	0.998805	0.857456	0.987993	0.622163	0.836041	0.848101	1.00221	0.985934	0.531969	0.857426	0.718391	0.796296	0.9392	0.998062	0.457971	0.78629	0.65942	0.825658	0.279612	0.893064	0.583841	0.691959	0.914422	0.842735	0.493384	0.238411
	-30	0.872075	0.797441	0.931313	0.750503	0.339506	0.852207	0.974868	0.88254	0.88697	0.934307	0.864382	0.887654	1.01098	0.429276	0.693694	0.891278	0.776316	0.799314	0.640854	0.936484	0.85443	0.891832	1.03964	0.751918	0.865347	0.557471	0.533333	0.9104	0.937984	0.35942	0.782258	0.644928	0.901316	0.609709	0.823699	0.751524	0.621744	0.893819	0.813675	0.705104	0.549669
	-28	0.957878	0.592751	0.929293	0.8833	0.567901	0.959693	0.953704	0.920635	0.879121	0.995134	0.880775	0.961728	1.13293	0.328947	0.711712	0.806452	0.850877	0.909091	0.626168	1.12555	0.958861	0.831126	0.875959	0.653453	0.734653	0.471264	0.931481	0.8288	1.06008	0.449275	0.631048	0.786957	0.740132	0.613592	0.913295	0.855183	0.648924	0.957211	0.85812	0.761815	0.525386
	-26	1.01716	0.569296	0.971717	0.871227	0.790123	0.892514	0.97619	0.888889	0.874411	0.973236	0.755589	0.960494	1.07927	0.610197	0.583784	0.553166	0.736842	1.13379	0.660881	1.07386	0.924051	0.87638	0.741688	0.946292	0.730693	0.343391	0.97037	0.9632	1.0155	0.553623	0.721774	0.95942	0.700658	0.621359	0.926301	0.875	0.635334	1.04437	0.791453	0.758034	0.655629
	-24	0.962559	0.80597	0.907071	0.955734	0.860082	0.660269	1.04762	1.07619	0.970173	1.06083	0.754098	0.908642	1.02805	0.626645	0.506306	0.598566	0.991228	1.11664	0.795728	1.06204	0.938291	0.90287	0.749361	1.02558	0.809901	0.729885	0.77037	0.9472	0.930233	0.556522	0.961694	0.889855	0.782895	0.469903	0.90896	0.955793	0.751982	1.03487	1.06154	0.867675	0.642384
	-22	0.943838	0.89339	1	0.796781	0.82716	0.852207	1.10979	0.846032	0.943485	0.975669	0.852459	0.955556	1.04024	0.529605	0.681081	0.635603	0.890351	1.12007	0.893191	1.00886	0.950949	0.826711	0.78133	1.04859	0.79802	0.948276	0.990741	0.9696	1.10853	0.689855	0.987903	0.924638	0.856908	0.662136	0.942197	0.881098	0.824462	1.04437	1.01197	0.818526	0.746137
	-20	0.967239	0.850746	0.939394	0.826962	0.746914	1.00192	1.08069	0.639683	0.908948	1.02555	1.01341	0.916049	0.985366	0.565789	0.744144	0.781362	1.03728	1.1012	0.809079	1.05465	1.01582	0.63245	0.957801	1.19693	0.873267	1.09483	1.07037	0.9408	1.18798	0.93913	0.945565	0.982609	0.713816	0.918447	0.849711	1.13262	0.95923	0.96355	1.06325	0.674858	0.93819
	-18	1.04524	0.944563	0.993939	0.947686	0.868313	0.902111	1.05556	0.847619	1.00471	0.979319	0.901639	0.928395	1.03049	0.791118	0.792793	0.878136	0.975877	1.0566	0.837116	1.06647	0.962025	0.759382	1.03197	1.10486	0.809901	1.125	1.10741	0.944	1.16085	0.962319	1.03629	0.982609	0.659539	1.06796	0.960983	1.05183	0.979615	1.02377	1.21197	0.744802	0.975717
	-16	1.00624	0.933902	1.14949	0.909457	0.858025	0.84261	1.05556	0.957143	0.99843	1.07178	1.01341	0.845679	0.978049	0.902961	0.727928	1.03465	1.08553	1.14923	0.906542	0.995569	0.977848	0.892936	1.03453	1.01662	0.887129	1.18103	1.02963	1.04	1.09884	0.947826	1.10887	0.924638	0.924342	1.06408	0.932081	1.00457	0.933182	1.09984	1.11111	0.922495	0.900662
	-14	0.984399	1.01493	1.11515	0.949698	0.936214	0.894434	1.0172	0.953968	0.990581	1.09246	1.10134	0.888889	1.00488	0.832237	0.771171	0.894863	1.03947	1.05489	0.943925	1.03545	0.981013	0.898455	0.985934	1.01662	0.827723	1.17385	1.07222	1.1072	1.14535	0.84058	1.16331	0.827536	0.983553	1.03883	0.963873	1.08689	1.04304	1.06656	1.10427	0.933837	0.810155
	-12	0.99532	1.0533	1.13333	0.863179	0.944444	0.927063	1.10582	1.01746	1.06279	1.09367	1.06557	0.834568	1.12561	0.814145	0.801802	0.927121	1.05482	1.09262	0.925234	1.12703	0.974684	1.0011	1.0179	1.00384	0.859406	1.15374	1.05926	1.16	1.06783	0.852174	1.15927	0.913043	0.972039	1.00971	0.988439	1.05945	0.992072	1.06656	1.17094	0.922495	0.9117
	-10	0.99688	0.989339	1.08081	0.927565	0.934156	0.990403	1.05556	1.09048	1.09733	1.03285	1.04322	0.903704	1.11585	0.893092	0.772973	0.829152	1.08991	1.00858	0.845127	1.08272	0.990506	1.07395	0.97954	1.02302	0.853465	1.1092	1.06852	1.0928	1.14729	0.942029	1.09677	0.936232	1.00987	0.970874	0.882948	1.09146	1.00453	1.02219	1.00171	0.939509	0.874172
	-8	1.04212	1.04691	1.05455	0.929577	0.841564	1	1.09259	1.15397	1.05495	0.997567	1.01341	0.946914	1.02561	0.884868	0.931532	0.807646	1.01096	1.10806	0.839786	1.03102	1.01108	0.986755	1.00512	1.02685	0.875248	1.00862	1.03889	1.056	1.13566	0.944928	1.10685	1.03768	1.07895	1.04078	1.06792	1.03354	1.02831	1.0317	1.02906	0.914934	0.958057
	-6	1.07332	0.997868	1.04242	0.907445	0.925926	0.992322	1.06085	1.16825	0.965463	1.00973	0.959762	0.92716	0.982927	0.950658	0.947748	0.893668	1.13596	1.02573	0.985314	1.02363	0.995253	0.931567	1.10486	1.02558	0.930693	1.10632	1.01111	0.9872	1.00388	0.988406	1.02218	1.0029	1.02961	0.947573	0.926301	0.964939	0.937712	1.03487	1.04615	0.94707	0.909492
	-4	1.07332	1.01279	0.935354	0.975855	0.884774	1.00192	1.01852	0.988889	1.07221	1.03406	1.03428	0.866667	1.05732	0.84375	0.956757	0.930705	1.06798	1.0789	0.986649	0.998523	0.976266	0.966887	1.06266	1.03836	1.0396	1.0273	1.1	0.968	1.07752	0.97971	1.04435	0.972464	1.10691	0.957282	0.888728	0.946646	1.00906	0.954041	0.991453	0.962193	0.93819
	-2	1	1	1	1	1	1	1	1	1	1	1	1	1	1	1	1	1	1	1	1	1	1	1	1	1	1	1	1	1	1	1	1	1	1	1	1	1	1	1	1	1
Spa2 Clustering
	Time	Cell 1	Cell 2	Cell 3	Cell 4	Cell 5	Cell 6	Cell 7	Cell 8	Cell 9	Cell 10	Cell 11	Cell 12	Cell 13	Cell 14	Cell 15	Cell 16	Cell 17	Cell 18	Cell 19	Cell 20	Cell 21	Cell 22	Cell 23	Cell 24	Cell 25	Cell 26	Cell 27	Cell 28	Cell 29	Cell 30	Cell 31	Cell 32	Cell 33	Cell 34	Cell 35	Cell 36	Cell 37	Cell 38	Cell 39	Cell 40	Cell 41
	-60	0.4021	0.445	0.442	0.3085	0.3502		0.3954	0.221	0.3383	0.4243	0.4116	0.3736	0.2913	0.3752	0.305	0.3312	0.4346	0.241				0.3364		0.3827	0.3951	0.3381	0.3775	0.4309		0.4132	0.2926	0.4152	0.4601		0.2903	0.3378	0.3405	0.3504	0.4301	0.4438	0.3463
	-58	0.3706	0.3996	0.4561	0.3191	0.3543		0.38	0.3502	0.3019	0.3753	0.4021	0.3278	0.3631	0.2656	0.4119	0.2628	0.4225	0.3075			0.361	0.4291		0.3544	0.4331	0.4104	0.4407	0.4486		0.4128	0.3725	0.4183	0.4234		0.1284	0.4401	0.3456	0.3497	0.382	0.3892	0.354
	-56	0.3834	0.438	0.3863	0.2905	0.3831		0.3793	0.2592	0.3503	0.3502	0.4409	0.3039	0.4268	0.3414	0.4296	0.1561	0.4184	0.3733			0.3886	0.3865		0.3966	0.4471	0.405	0.3934	0.4527		0.3929	0.4334	0.4214	0.4389		0.3172	0.4141	0.2796	0.4001	0.3685	0.4056	0.3755
	-54	0.381	0.4159	0.407	0.1792	0.371		0.4158	0.3314	0.3754	0.4045	0.4374	0.4082	0.3945	0.3331	0.44	0.3224	0.4422	0.3452	0.327		0.3815	0.4102		0.4043	0.4446	0.4256	0.3225	0.4466		0.4365	0.4052	0.34	0.434		0.3129	0.4086	0.2217	0.4085	0.3548	0.3784	0.4176
	-52	0.391	0.3949	0.4325	0.2343	0.2842	0.2575	0.4268	0.3647	0.3794	0.4186	0.4418	0.2507	0.3572	0.2678	0.4376	0.4127	0.4511	0.3608	0.3664		0.3261	0.432		0.4017	0.4233	0.3953	0.3052	0.4118		0.4381	0.4072	0.3489	0.4335		0.3701	0.4308	0.3994	0.4449	0.4098	0.3984	0.4085
	-50	0.4302	0.3859	0.4287	0.2839	0.2377	0.2442	0.4103	0.4346	0.4211	0.4054	0.3776	0.3774	0.4052	0.3146	0.4287	0.2336	0.4137	0.3697	0.3723		0.3564	0.4288	0.3886	0.4018	0.4414	0.3976	0.3568	0.426		0.4253	0.4087	0.3888	0.4375		0.3601	0.368	0.3571	0.4633	0.4289	0.4243	0.4232
	-48	0.427	0.4164	0.3653	0.2879	0.2777	0.2635	0.4265	0.4156	0.4057	0.3899	0.3184	0.2895	0.3483	0.4112	0.4348	0.222	0.4526	0.3511	0.3164		0.3625	0.437	0.3831	0.3613	0.4553	0.4166	0.3663	0.4141		0.3793	0.3519	0.4531	0.4622	0.39	0.3931	0.3796	0.3603	0.454	0.4398	0.3914	0.3696
	-46	0.3861	0.4402	0.4075	0.2959	0.3509	0.3422	0.4534	0.3561	0.4028	0.3783	0.4036	0.3818	0.3445	0.4301	0.4275	0.2424	0.4358	0.3828	0.2463		0.4444	0.4521	0.3732	0.3015	0.4549	0.4633	0.417	0.4357	0.287	0.4486	0.4299	0.399	0.4655	0.3999	0.322	0.3884	0.3037	0.4456	0.4351	0.3441	0.3726
	-44	0.4587	0.3914	0.4385	0.3844	0.3223	0.3735	0.4388	0.394	0.3912	0.379	0.4149	0.3658	0.3482	0.2472	0.3729	0.3006	0.4415	0.3512	0.3358		0.3746	0.456	0.3811	0.4149	0.4576	0.4516	0.3053	0.4583	0.3591	0.4035	0.4465	0.4327	0.4431	0.4216	0.3979	0.4557	0.4417	0.4557	0.406	0.3475	0.3754
	-42	0.4544	0.3997	0.4378	0.1333	0.3751	0.305	0.4024	0.4229	0.3701	0.3549	0.4224	0.3167	0.4006	0.3662	0.4115	0.3667	0.439	0.3749	0.3228	0.4218	0.4545	0.4445	0.4198	0.4157	0.4489	0.4519	0.3994	0.4446	0.3196	0.3636	0.4208	0.4259	0.4682	0.409	0.3869	0.454	0.4288	0.4184	0.4572	0.4039	0.4434
	-40	0.4484	0.3631	0.4314	0.2585	0.4198	0.2926	0.4285	0.3971	0.4527	0.3938	0.4044	0.4158	0.3675	0.3643	0.4292	0.3422	0.4386	0.4359	0.3925	0.4141	0.4412	0.4471	0.4278	0.4032	0.4683	0.4457	0.3658	0.3916	0.4069	0.3825	0.3827	0.3822	0.4687	0.4253	0.3779	0.4564	0.4155	0.4173	0.4092	0.3912	0.3696
	-38	0.4509	0.4153	0.4162	0.3347	0.4201	0.3531	0.4261	0.442	0.3776	0.3719	0.378	0.3818	0.3606	0.3723	0.443	0.3101	0.4225	0.3827	0.4291	0.3457	0.4679	0.4613	0.4514	0.423	0.464	0.4529	0.3874	0.441	0.4205	0.3901	0.4317	0.4528	0.4644	0.4073	0.4257	0.4583	0.3784	0.4511	0.4248	0.435	0.3732
	-36	0.4274	0.4376	0.4042	0.2919	0.4301	0.374	0.4305	0.4309	0.3944	0.4337	0.416	0.4447	0.2688	0.3307	0.4506	0.3528	0.4468	0.2437	0.3625	0.4495	0.4629	0.462	0.4459	0.3609	0.4655	0.4159	0.4271	0.4564	0.3803	0.4247	0.4433	0.4541	0.4763	0.3855	0.4376	0.4613	0.3388	0.4431	0.44	0.381	0.4408
	-34	0.4439	0.4102	0.4424	0.3295	0.4362	0.3215	0.4507	0.4394	0.403	0.4518	0.3782	0.4482	0.3923	0.4065	0.4537	0.3183	0.4288	0.3573	0.3381	0.45	0.4515	0.4711	0.4479	0.4012	0.4702	0.4487	0.3908	0.4576	0.4339	0.4157	0.4526	0.411	0.4679	0.375	0.4428	0.4443	0.3675	0.4609	0.4531	0.4445	0.4402
	-32	0.4218	0.4229	0.4182	0.3771	0.435	0.2952	0.4556	0.4532	0.4123	0.4333	0.4356	0.4498	0.4354	0.3853	0.4593	0.398	0.4432	0.3415	0.3552	0.4607	0.4548	0.4479	0.4457	0.399	0.4664	0.4195	0.379	0.4659	0.4594	0.4338	0.4404	0.4453	0.4699	0.4477	0.4429	0.4528	0.2953	0.4483	0.4411	0.4516	0.4487
	-30	0.4368	0.399	0.4277	0.4034	0.438	0.3739	0.4519	0.4432	0.4151	0.4371	0.4286	0.443	0.4459	0.4229	0.455	0.3429	0.4394	0.4028	0.3862	0.4511	0.4559	0.4712	0.4655	0.4093	0.4651	0.4437	0.4317	0.4558	0.4227	0.4309	0.4373	0.4503	0.4706	0.4196	0.4308	0.4462	0.4231	0.4578	0.4517	0.4511	0.4497
	-28	0.4672	0.3798	0.4335	0.3952	0.4507	0.4315	0.4445	0.436	0.4406	0.4374	0.4448	0.4556	0.418	0.4414	0.461	0.3269	0.4333	0.4409	0.4066	0.4525	0.4642	0.466	0.382	0.4014	0.466	0.3844	0.4415	0.4715	0.4264	0.433	0.4381	0.4638	0.466	0.3765	0.4492	0.4498	0.3564	0.4595	0.4643	0.4542	0.467
	-26	0.4599	0.4263	0.4303	0.3782	0.4636	0.3445	0.4434	0.4541	0.4445	0.4464	0.4546	0.4576	0.454	0.458	0.4583	0.4063	0.4537	0.4541	0.4254	0.452	0.4652	0.4665	0.4472	0.4319	0.4638	0.4421	0.4573	0.4721	0.4502	0.4316	0.4469	0.4653	0.4645	0.39	0.4527	0.4614	0.3937	0.4621	0.4655	0.4654	0.4607
	-24	0.4584	0.4475	0.4111	0.4085	0.4596	0.4148	0.4613	0.4437	0.4369	0.4587	0.4325	0.4664	0.4568	0.452	0.4636	0.4186	0.4676	0.4553	0.4576	0.4555	0.4656	0.4505	0.4276	0.445	0.4752	0.4715	0.4672	0.4633	0.4547	0.4438	0.4497	0.4736	0.462	0.4549	0.4534	0.4736	0.4568	0.4603	0.4622	0.4668	0.4405
	-22	0.4633	0.4697	0.4562	0.4241	0.4578	0.3344	0.4611	0.4614	0.4201	0.4563	0.4318	0.4635	0.4452	0.4353	0.4664	0.3903	0.4637	0.451	0.4528	0.4562	0.473	0.4598	0.4255	0.4567	0.4605	0.4641	0.4645	0.4636	0.4487	0.4466	0.4401	0.4657	0.4614	0.4382	0.4285	0.4697	0.4483	0.4735	0.465	0.4663	0.4623
	-20	0.4596	0.4659	0.434	0.4461	0.458	0.4462	0.4605	0.4605	0.4456	0.4655	0.4568	0.4625	0.4507	0.4476	0.4659	0.4627	0.4658	0.4488	0.4573	0.464	0.4696	0.4515	0.4402	0.4621	0.4714	0.4638	0.4552	0.4656	0.4622	0.4471	0.4162	0.4748	0.4629	0.447	0.4538	0.4738	0.47	0.4687	0.4766	0.4758	0.4689
	-18	0.4613	0.4672	0.4507	0.4508	0.4572	0.4098	0.4663	0.4531	0.4615	0.4708	0.46	0.4611	0.4554	0.4667	0.471	0.4569	0.4621	0.4633	0.4593	0.4578	0.4727	0.4706	0.4571	0.464	0.4666	0.4711	0.4717	0.4721	0.4623	0.4354	0.4372	0.4714	0.4725	0.4514	0.45	0.4668	0.4683	0.4758	0.4754	0.472	0.471
	-16	0.472	0.4707	0.4682	0.4536	0.4654	0.4443	0.4713	0.4548	0.4552	0.4694	0.4718	0.456	0.4522	0.4715	0.4674	0.4634	0.4559	0.467	0.4594	0.4661	0.473	0.4651	0.4621	0.4579	0.4609	0.474	0.4738	0.4623	0.4612	0.4304	0.4625	0.4751	0.4738	0.4609	0.462	0.4703	0.4653	0.4686	0.4719	0.4672	0.4717
	-14	0.4656	0.4729	0.4621	0.4592	0.4732	0.4547	0.4665	0.4579	0.4543	0.4713	0.4673	0.4637	0.4561	0.4556	0.4682	0.4544	0.4614	0.4568	0.4575	0.4701	0.4737	0.4715	0.4672	0.4536	0.4696	0.4744	0.4698	0.4756	0.4672	0.4558	0.4565	0.4725	0.4759	0.4622	0.4667	0.4756	0.4698	0.4722	0.4744	0.4727	0.4721
	-12	0.4725	0.4724	0.4709	0.4534	0.4641	0.4485	0.4736	0.4615	0.4642	0.4673	0.4661	0.464	0.4663	0.4702	0.4706	0.4606	0.4618	0.4581	0.468	0.4605	0.4757	0.4769	0.4654	0.4601	0.468	0.4803	0.4758	0.4765	0.4665	0.4585	0.4609	0.4714	0.4719	0.4627	0.4579	0.4678	0.4688	0.471	0.4723	0.4655	0.4741
	-10	0.4729	0.4695	0.4649	0.4561	0.4627	0.4557	0.4771	0.4593	0.4645	0.4646	0.4653	0.4681	0.4602	0.469	0.4689	0.4623	0.4675	0.4666	0.4666	0.4719	0.4758	0.4784	0.4633	0.4729	0.4682	0.4735	0.4672	0.4753	0.4646	0.464	0.4592	0.4691	0.468	0.4652	0.4658	0.4659	0.4665	0.4739	0.4713	0.4762	0.4689
	-8	0.4748	0.4687	0.4736	0.4535	0.4672	0.4454	0.4669	0.463	0.4754	0.4713	0.4693	0.4675	0.4596	0.4723	0.4616	0.4507	0.4627	0.4675	0.4645	0.4705	0.4757	0.4755	0.4686	0.4644	0.4683	0.4764	0.4749	0.4761	0.4588	0.472	0.4645	0.4736	0.4777	0.4696	0.4668	0.4673	0.4684	0.4708	0.4704	0.475	0.4735
	-6	0.4716	0.473	0.4691	0.4584	0.4675	0.4496	0.4771	0.4644	0.4632	0.4689	0.4705	0.4685	0.463	0.4667	0.4611	0.4651	0.4618	0.4723	0.4648	0.4747	0.4725	0.4737	0.4655	0.4666	0.4679	0.473	0.4701	0.4789	0.4634	0.4643	0.4569	0.4733	0.4716	0.4724	0.4624	0.4716	0.4698	0.471	0.4719	0.4701	0.4706
	-4	0.4721	0.4699	0.4651	0.4588	0.4767	0.4463	0.475	0.4663	0.4639	0.4719	0.4705	0.4682	0.4592	0.4732	0.465	0.4607	0.4658	0.471	0.4662	0.4704	0.4692	0.4741	0.4686	0.4635	0.4674	0.4745	0.4721	0.4729	0.4619	0.4688	0.469	0.475	0.4765	0.4681	0.4657	0.4742	0.4676	0.477	0.4711	0.4774	0.4679
	-2	0.4683	0.4684	0.4724	0.4563	0.474	0.4436	0.4714	0.4645	0.4695	0.4725	0.4724	0.4709	0.471	0.4702	0.4648	0.4667	0.4612	0.4726	0.4635	0.4719	0.4713	0.4784	0.4676	0.4577	0.4739	0.469	0.4679	0.4753	0.4585	0.4734	0.4708	0.477	0.4745	0.471	0.4693	0.4752	0.4702	0.4736	0.4719	0.475	0.4706

[truncated: 40 more sheets: 4A-C, 4D, E, 5D, 5G-aligned, 5G-orthogonal, 5G-diagonal, 5G-opposite, 6B-aligned, 6B-orthogonal, 6B-diagonal, 6B-opposite, 6D, 6E, F, 6G, H, 7B, 7C, 7D, 7E, 7F, 7G …]
